# Supplementary material for: Charge and Spin Transfer Dynamics in a Weakly Coupled Porphyrin Dimer
Source: J Am Chem Soc. 2024 Jul 23;146(31):21476–89. doi: 10.1021/jacs.4c04186 (PMC11311228; doi:10.1021/jacs.4c04186)
Supplement: Supplementary file 1 — ja4c04186_si_001.zip [file ja4c04186_si_001.zip]

Archive with 21 entries (20 files):
- Cartesian_Coordinates/
- Cartesian_Coordinates/P2_cation.xyz
- __MACOSX/Cartesian_Coordinates/._P2_cation.xyz
- Cartesian_Coordinates/P1Sym_cation.xyz
- __MACOSX/Cartesian_Coordinates/._P1Sym_cation.xyz
- Cartesian_Coordinates/.DS_Store
- __MACOSX/Cartesian_Coordinates/._.DS_Store
- Cartesian_Coordinates/P1Sym_neutral.xyz
- __MACOSX/Cartesian_Coordinates/._P1Sym_neutral.xyz
- Cartesian_Coordinates/P2_triplet.xyz
- __MACOSX/Cartesian_Coordinates/._P2_triplet.xyz
- Cartesian_Coordinates/P1_neutral.xyz
- __MACOSX/Cartesian_Coordinates/._P1_neutral.xyz
- Cartesian_Coordinates/P2_neutral.xyz
- __MACOSX/Cartesian_Coordinates/._P2_neutral.xyz
- Cartesian_Coordinates/P1_triplet.xyz
- __MACOSX/Cartesian_Coordinates/._P1_triplet.xyz
- Cartesian_Coordinates/P1_cation.xyz
- __MACOSX/Cartesian_Coordinates/._P1_cation.xyz
- Cartesian_Coordinates/P1Sym_triplet.xyz
- __MACOSX/Cartesian_Coordinates/._P1Sym_triplet.xyz
