# Supplementary material for: Charge and Spin Transfer Dynamics in a Weakly Coupled Porphyrin Dimer
Source: J Am Chem Soc. 2024 Jul 23;146(31):21476–89. doi: 10.1021/jacs.4c04186 (PMC11311228; doi:10.1021/jacs.4c04186)
Supplement: Supplementary file 1 — ja4c04186_si_001.zip [file ja4c04186_si_001.zip › Cartesian_Coordinates/P2_cation.xyz]

152
Coordinates from ORCA-job ZnZn_dimer
  C   0.00010330612139      0.00006526252168    -17.21272528543003
  C   2.82587555754880      0.00712121975706      9.85950618105719
  C   3.47648712536258      0.01647389780191     11.10993375636400
  N   -1.45337566308443      0.01004507553786     12.55791108403545
  C   -2.82580215895144     -0.00719148458315      9.85943039354416
  N   -1.45351982855754     -0.02457544905138      9.65935253543659
  C   -1.26010380482989      0.00332442577805      8.29604819339894
  C   -2.53628680577345      0.04285310878206      7.60918804540075
  C   -3.50663960034107      0.04230161490884      8.57591104841990
  C   -3.47643296359455     -0.01654814365356     11.10986148296656
  C   -0.00002866965865      0.00010158188369     16.01023174912293
  C   2.82420160210570      0.02060381556268     12.36128394371982
  N   1.45340937370325     -0.01002943241072     12.55793929151103
  C   1.25814980027385      0.01702909140144     13.92273247246698
  C   2.53303774668618      0.06961470631288     14.61135452512717
  C   3.50386859842453      0.07798896365495     13.64544392545729
  C   -2.82417531693513     -0.02063581712258     12.36121204915978
  C   -0.00000722464417      0.00005827217109     14.57293933539164
  N   1.45358417702737      0.02452963140738      9.65938612213642
  C   1.26021249339625     -0.00336090921965      8.29608431256590
  C   2.53641017098916     -0.04290655531095      7.60925110846619
  C   3.50673622745427     -0.04238095249711      8.57599792688204
  C   0.00005904410768     -0.00001417290187      7.64423448427011
  C   -1.25816038431690     -0.01695558242897     13.92269554456628
  C   -2.53305911363900     -0.06955017115637     14.61129675507233
  C   -3.50386446294854     -0.07799529236013     13.64536144352205
  C   0.00004904307588     -0.00000513585783      4.99012551664425
  C   0.00008353999995     -0.00000753832245      6.21360923401850
  H   -2.65981256369472      0.07705976357900      6.53344916918323
  H   -4.58045686490933      0.08054791422386      8.44105497339300
  H   2.65391030123574      0.10465373470546     15.68721634384609
  H   4.57691496610617      0.12706255275137     13.78228838826699
  H   2.65996394637761     -0.07710986918661      6.53351539849218
  H   4.58055845830111     -0.08064927437152      8.44118672783290
  H   -2.65396605958372     -0.10455307282962     15.68715568911010
  H   -4.57691377463032     -0.12710144165750     13.78217330500426
  C   0.07673237656254     -1.23358291389715     -1.46561472927240
  C   0.07581546592479     -1.22213029928010     -2.86398880333634
  C   -0.00006173762735     -0.00000621594295     -3.57808605502899
  C   -0.07591606003922      1.22211802487356     -2.86398645559079
  C   -0.07678830059921      1.23357091406215     -1.46561241191808
  C   -0.00001778543786     -0.00000599547900     -0.76357080557131
  C   -1.22858981444483     -0.07584112792955      1.43932764337668
  C   -1.21360369670583     -0.07492038715594      2.84067850518341
  C   0.00003692205216     -0.00000563270750      3.56080174725392
  C   1.21365938038204      0.07490857980021      2.84064941227433
  C   1.22861041752356      0.07582849247754      1.43929750696402
  C   0.00000185309415     -0.00000646206501      0.73795178059752
  C   0.15885162632480     -2.54796337113552     -0.71041315698606
  C   -0.15888273790877      2.54795145398807     -0.71040833232894
  C   -2.55016236678808     -0.15813928072795      0.69237089690707
  C   2.55016465547177      0.15812717261813      0.69230823513419
  H   0.13294565588846     -2.15778408521308     -3.41749845617317
  H   -0.13306449607135      2.15777156902975     -3.41749465884551
  H   -2.15122893067913     -0.13381913644531      3.39067356256120
  H   2.15129938009405      0.13380791290592      3.39061919137668
  H   -0.71189882099872     -2.68459270100171     -0.05575922413581
  H   0.20594202491483     -3.39651770619089     -1.40336235073368
  H   1.04656473483922     -2.57993699301376     -0.06498848636398
  H   -0.20600788173774      3.39650493409689     -1.40335618889360
  H   -1.04656763444682      2.57992058044305     -0.06494483727465
  H   0.71189567680117      2.68458646430229     -0.05579257293297
  H   -2.59274068096743     -1.04349907588228      0.04214851158420
  H   -3.39107327650936     -0.21387139929091      1.39351351975368
  H   -2.70553892976423      0.71823387934452      0.04715050690955
  H   3.39109331511911      0.21385607434316      1.39342982615683
  H   2.70552391649298     -0.71824419117393      0.04708126630162
  H   2.59272779800123      1.04348915494590      0.04208776363885
  C   0.15530060956843     -2.82245897185342    -12.36203709254239
  C   0.21678254241585     -3.47782692438384    -11.10218639860753
  N   -0.04557887735696      1.45969576775959     -9.64911679371498
  C   -0.15529428243015      2.82252679480532    -12.36200688785411
  N   -0.13360705551536      1.45370212893729    -12.55358196889049
  C   -0.05306893052108      1.26455655934109    -13.91656292396130
  C   -0.02250527827670      2.53352662460322    -14.60545378677998
  C   -0.07615388348904      3.50561602445661    -13.63740721866826
  C   -0.21682658915839      3.47787871020785    -11.10215000987318
  C   -0.00008750037021     -0.00000293123925     -6.22659381188268
  C   0.19435980006099     -2.82699598485213     -9.84832741840727
  N   0.04549652760911     -1.45966127734664     -9.64913347712493
  C   0.10609576681570     -1.26810380197595     -8.29256230487646
  C   0.29733705416956     -2.52275377156918     -7.60468758364344
  C   0.36085626965927     -3.49403031646206     -8.57260586259437
  C   -0.19444414372252      2.82703227820334     -9.84829859432513
  C   -0.00006978998368      0.00000471113584     -7.63385029245089
  N   0.13362562242443     -1.45363159820610    -12.55359561560739
  C   0.05314153802114     -1.26446837938013    -13.91657711585166
  C   0.02260025698430     -2.53342945492146    -14.60548554408028
  C   0.07620705012971     -3.50553147598590    -13.63744935919672
  C   0.00004984071584      0.00004841218274    -14.56493132799385
  C   -0.10622095340126      1.26812108475156     -8.29255013673038
  C   -0.29749301635301      2.52276121875578     -7.60466589711134
  C   -0.36098811971677      3.49404929514687     -8.57257419523148
  C   0.00007921952758      0.00005756580908    -15.99485726438853
  C   -0.00008566714946     -0.00000571448284     -4.99510305890595
  H   0.04748822102864      2.65931927180075    -15.67867948135478
  H   -0.04770436344853      4.57863918576228    -13.77444353081417
  H   0.38764574852034     -2.63909986533836     -6.53196744241469
  H   0.52387848691964     -4.55523657405222     -8.43689579018188
  H   -0.04735184275210     -2.65920794497577    -15.67871559705467
  H   0.04775858557381     -4.57855275218846    -13.77450062035602
  H   -0.38783839456104      2.63909329652418     -6.53194733457940
  H   -0.52402324808952      4.55525254755620     -8.43685622931755
  Zn  -0.00001591321293      0.00002631442231    -11.10044527442918
  Zn  0.00004641910007     -0.00000208391094     11.10886623988042
  C   -0.00003623146493      0.00013922491942     17.22748335811292
  H   0.00012449345354      0.00007224722770    -18.28311033138942
  H   -0.00006588475423      0.00016579913324     18.29651683590021
  C   4.98021909200821      0.02262482802589     11.11131797205366
  C   -4.98016560407120     -0.02273226513882     11.11120961127286
  C   0.31067318465333     -4.97126642002728    -11.10644235624617
  C   -0.31072761580678      4.97131754640949    -11.10639121879008
  C   5.70020711340546     -1.10638413745170     11.54982025173081
  C   7.10255737688722     -1.10009758813819     11.55282862456967
  C   7.80302903032991      0.03554789712545     11.11823129040542
  C   7.09438186955724      1.16473570874441     10.68007143319506
  C   5.69200924287751      1.15816224787752     10.67619392943690
  C   -5.70018914713402      1.10626565897557     11.54968275930463
  C   -7.10253930703923      1.09995368677527     11.55264599356605
  C   -7.80297498683182     -0.03570727413092     11.11803058092850
  C   -7.09429171536535     -1.16488318223789     10.67989853487896
  C   -5.69191880357640     -1.15828385068123     10.67606507518561
  H   5.15468380519615     -1.98786055599882     11.88385326695476
  H   7.64606752727705     -1.98128481204696     11.89176032577712
  H   8.89229249971746      0.04102407088220     11.12256907636237
  H   7.63160490415274      2.05202387985674     10.34689738808332
  H   5.13982336514180      2.03572143799320     10.34266446412426
  H   -5.15469215183803      1.98775326168134     11.88372886170423
  H   -7.64607596041628      1.98113269957662     11.89155649568571
  H   -8.89223851542728     -0.04120673638966     11.12233248387639
  H   -7.63148812308007     -2.05218266079467     10.34671139332008
  H   -5.13970782059686     -2.03583445484455     10.34255495258120
  C   -0.71034267358591     -5.75154730627945    -10.52383609615681
  C   -0.62441803693559     -7.15011005643621    -10.53578523267906
  C   0.48633820702152     -7.78286778341213    -11.11513455620506
  C   1.50952782413527     -7.01296956824594    -11.69019827373385
  C   1.42058629342984     -5.61470294898829    -11.69381257229250
  C   0.71026013547772      5.75159933009275    -10.52373700942573
  C   0.62432467961299      7.15016156191537    -10.53567194766843
  C   -0.48641489152076      7.78291761057608    -11.11505497900917
  C   -1.50957667182135      7.01301842588549    -11.69016698442281
  C   -1.42062372588704      5.61475260376910    -11.69379537698556
  H   -1.57533850685146     -5.25916386667828    -10.08235862194889
  H   -1.42448134170564     -7.74346272027907    -10.09627346768177
  H   0.55400992444899     -8.86945089398046    -11.11918540940508
  H   2.37665417490790     -7.49930426350351    -12.13389056481937
  H   2.21688067090918     -5.01637181878743    -12.13366770861355
  H   1.57524342551982      5.25921737727657    -10.08223331290889
  H   1.42436674025357      7.74351521852770    -10.09612284690041
  H   -0.55409512321751      8.86950022157513    -11.11909471182413
  H   -2.37669017959255      7.49935174081317    -12.13388586634647
  H   -2.21689653855543      5.01642033928090    -12.13368803265091
