# Supplementary material for: Charge and Spin Transfer Dynamics in a Weakly Coupled Porphyrin Dimer
Source: J Am Chem Soc. 2024 Jul 23;146(31):21476–89. doi: 10.1021/jacs.4c04186 (PMC11311228; doi:10.1021/jacs.4c04186)
Supplement: Supplementary file 1 — ja4c04186_si_001.zip [file ja4c04186_si_001.zip › Cartesian_Coordinates/P1Sym_cation.xyz]

61
	Energy: -2121389.0752812
C          3.49876        2.53227       -0.14376
C          2.52818        3.49480       -0.13896
C          1.26844        2.80616       -0.03471
C          2.82666        1.25877       -0.02596
N          1.46805        1.45600        0.02794
C          3.48339        0.00003        0.00016
C          2.82675       -1.25870        0.02591
N          1.46811       -1.45595       -0.02860
C          1.26844       -2.80609        0.03407
C          3.49871       -2.53222        0.14400
C          2.52815       -3.49476        0.13882
C         -0.00001       -3.45382       -0.00028
C         -1.26846       -2.80620       -0.03465
N         -1.46813       -1.45607        0.02847
C         -3.49868       -2.53220       -0.14503
C         -2.52815       -3.49480       -0.13997
C         -2.82665        1.25872        0.02587
N         -1.46800        1.45600       -0.02916
C         -1.26838        2.80614        0.03361
C         -2.52803        3.49473        0.13896
C         -3.49859        2.53216        0.14445
C          0.00008        3.45393       -0.00074
C         -3.48335       -0.00000       -0.00004
C         -2.82674       -1.25879       -0.02629
H          4.57120        2.67634       -0.23643
H          2.65257        4.57189       -0.21441
H          4.57113       -2.67624        0.23704
H          2.65256       -4.57182        0.21422
H         -4.57106       -2.67615       -0.23863
H         -2.65264       -4.57183       -0.21595
H         -2.65248        4.57181        0.21447
H         -4.57096        2.67627        0.23798
Zn        -0.00014       -0.00016       -0.00025
C          4.97347        0.00003        0.00045
C          5.69013       -0.59479       -1.05645
H          5.14819       -1.04531       -1.89106
C          7.08602       -0.58436       -1.05889
H          7.62871       -1.03333       -1.89404
C          7.78703       -0.00005        0.00108
H          8.87953       -0.00009        0.00131
C          7.08559        0.58429        1.06073
H          7.62793        1.03322        1.89614
C          5.68970        0.59477        1.05769
H          5.14742        1.04531        1.89208
H         -7.62890        1.03402       -1.89333
C         -7.08610        0.58479       -1.05839
C         -7.78695        0.00010        0.00147
H         -8.87946        0.00017        0.00188
C         -7.08536       -0.58463        1.06082
H         -7.62759       -1.03386        1.89613
C         -5.68948       -0.59512        1.05757
H         -5.14708       -1.04594        1.89172
C         -4.97339        0.00002        0.00044
C         -5.69021        0.59522       -1.05614
H         -5.14838        1.04601       -1.89069
C          0.00002       -4.87618       -0.00069
C         -0.00038       -6.09283       -0.00091
H         -0.00053       -7.16883       -0.00116
C         -0.00000        6.09300       -0.00140
C          0.00001        4.87634       -0.00101
H          0.00025        7.16900       -0.00139
