# Supplementary material for: Charge and Spin Transfer Dynamics in a Weakly Coupled Porphyrin Dimer
Source: J Am Chem Soc. 2024 Jul 23;146(31):21476–89. doi: 10.1021/jacs.4c04186 (PMC11311228; doi:10.1021/jacs.4c04186)
Supplement: Supplementary file 1 — ja4c04186_si_001.zip [file ja4c04186_si_001.zip › Cartesian_Coordinates/P1Sym_neutral.xyz]

61
Coordinates from ORCA-job P1Sym_neutral_opt_freq_B3LYP
  C   2.81248819055168      1.24454212408259      0.00025874639978
  N   -1.44662480748232     -1.44188718613428     -0.02292156874980
  C   -2.81248784372950      1.24454199316303     -0.00026759418396
  N   -1.44662512819130      1.44189126236314      0.02290542085516
  C   -1.25157578798989      2.80061863819261     -0.00486534654327
  C   -2.52028022468418      3.48444034584282     -0.04771261695278
  C   -3.48681677379541      2.52314123769707     -0.05156578171515
  Zn  0.00000143958849      0.00000273124399     -0.00001001146882
  C   2.81248775640487     -1.24453879533343     -0.00026494532117
  N   1.44662520940437     -1.44188768318594      0.02290898888171
  C   1.25157546981834     -2.80061496804237     -0.00486227054801
  C   3.48681618608081     -2.52313836865792     -0.05156470622413
  C   -2.81248744712590     -1.24453843330228      0.00025707994316
  N   1.44662574046490      1.44189151636410     -0.02292084291735
  C   1.25157592145161      2.80061878077883      0.00485191421133
  C   2.52028005679256      3.48444060946024      0.04770393505301
  C   3.48681667005709      2.52314150512191      0.05155966692156
  C   -1.25157539923109     -2.80061448163581      0.00485352510035
  C   -3.48681603230908     -2.52313785932316      0.05155926356610
  H   -4.55736213004614      2.65833736755792     -0.09518572719240
  H   4.55736133821013     -2.65833505773487     -0.09518570051746
  H   4.55736179037689      2.65833774980504      0.09518421013844
  H   -4.55736116742786     -2.65833425867005      0.09518276130555
  H   -2.63832371376378      4.55791746804573     -0.08158555862923
  H   2.63832347548585      4.55791768767111      0.08157861467465
  C   -3.46180990975926      0.00000159102081     -0.00000420337775
  C   3.46181001626524      0.00000154684566     -0.00000162673423
  C   -0.00000001384663      3.44936656452090     -0.00000689267628
  C   -2.52027934555909     -3.48443660601719      0.04770482945912
  H   -2.63832236380532     -4.55791377754271      0.08157940332911
  C   -0.00000024658025     -3.44936265017417     -0.00000364691118
  C   2.52027940633873     -3.48443712490484     -0.04771150915883
  H   2.63832271929550     -4.55791423618947     -0.08158524008137
  C   4.95572609093258      0.00000043947813      0.00000246772043
  C   5.66943200815896      0.47927859344622     -1.10808350337782
  C   5.66942470839266     -0.47927978325277      1.10809236346786
  C   7.06452010806323      0.47894188150639     -1.10842889351651
  H   5.12144390981228      0.84625884031579     -1.97106246860113
  C   7.06451275083713     -0.47894839535057      1.10844475048033
  H   5.12143088209149     -0.84625860007293      1.97106833563254
  C   7.76577212144505     -0.00000461833992      0.00000965026589
  H   7.60323050858677      0.84886387240016     -1.97660228431423
  H   7.60321737087271     -0.84887260274259      1.97662082110595
  H   8.85229230607355     -0.00000663892074      0.00001238907758
  C   -4.95572642112550      0.00000011624077      0.00000045373454
  C   -5.66942553594839      0.47927257640090      1.10809337472263
  C   -5.66943198848340     -0.47927517392147     -1.10808705940483
  C   -7.06451368731774      0.47893481129861      1.10844794031263
  H   -5.12143209266374      0.84624886678839      1.97107063229076
  C   -7.06452014370003     -0.47894488063924     -1.10843022927242
  H   -5.12144362978991     -0.84625016983105     -1.97106809551756
  C   -7.76577266110160     -0.00000686041048      0.00001170229361
  H   -7.60321872698038      0.84885219130577      1.97662666165281
  H   -7.60323027276606     -0.84886545271071     -1.97660444153631
  H   -8.85229287198537     -0.00000979458089      0.00001612428499
  C   -0.00000069467883     -4.87735893643127     -0.00000185779550
  C   -0.00000037337193      4.87736280921059     -0.00000550313954
  C   0.00000133978143      6.08844814226169     -0.00000428052102
  H   0.00000293823960      7.15447995587433     -0.00000285914932
  C   -0.00000057896422     -6.08844426623619     -0.00000019763629
  H   -0.00000041567039     -7.15447615601593      0.00000143680409
