# Supplementary material for: Charge and Spin Transfer Dynamics in a Weakly Coupled Porphyrin Dimer
Source: J Am Chem Soc. 2024 Jul 23;146(31):21476–89. doi: 10.1021/jacs.4c04186 (PMC11311228; doi:10.1021/jacs.4c04186)
Supplement: Supplementary file 1 — ja4c04186_si_001.zip [file ja4c04186_si_001.zip › Cartesian_Coordinates/P2_triplet.xyz]

152

C      -15.039194000     -4.531162000     -4.955839000
C       10.092935000     -0.021644000      4.209700000
C       11.357838000     -0.318613000      4.752631000
N       12.131324000      4.537413000      3.210780000
C        9.391592000      5.182544000      2.037062000
N        9.378418000      3.858238000      2.462714000
C        8.127290000      3.387810000      2.230514000
C        7.304064000      4.409861000      1.649854000
C        8.091747000      5.532186000      1.537732000
C       10.496563000      6.052414000      2.104849000
C       15.581340000      3.927177000      4.467673000
C       12.472860000      0.544115000      4.787096000
N       12.495054000      1.852009000      4.325270000
C       13.760855000      2.312666000      4.519024000
C       14.580204000      1.292011000      5.111886000
C       13.777126000      0.188106000      5.273699000
C       11.767652000      5.745272000      2.633109000
C       14.229837000      3.624565000      4.178543000
N        9.739619000      1.171492000      3.587387000
C        8.441082000      1.045752000      3.214686000
C        7.928755000     -0.238732000      3.597952000
C        8.958024000     -0.900389000      4.226921000
C        7.665706000      2.054624000      2.533336000
C       13.442833000      4.649854000      3.556534000
C       13.945717000      5.947640000      3.199683000
C       12.901491000      6.627440000      2.618890000
C        5.223627000      1.416360000      1.807498000
C        6.364894000      1.719649000      2.152550000
H        6.258294000      4.291975000      1.378927000
H        7.801965000      6.509064000      1.160492000
H       15.632189000      1.402097000      5.361604000
H       14.058160000     -0.781574000      5.675344000
H        6.913930000     -0.585637000      3.422749000
H        8.934582000     -1.891947000      4.670436000
H       14.964484000      6.289486000      3.362192000
H       12.913534000      7.632788000      2.207082000
C       -1.167608000      0.213968000      0.975718000
C       -2.443796000     -0.153975000      0.543467000
C       -2.637026000     -0.802534000     -0.691965000
C       -1.511960000     -1.080001000     -1.493348000
C       -0.225828000     -0.722258000     -1.084123000
C       -0.053332000     -0.070450000      0.156710000
C        1.831633000      1.591183000      0.245000000
C        3.117796000      1.944169000      0.652946000
C        3.915254000      1.056662000      1.409824000
C        3.380727000     -0.205103000      1.754727000
C        2.096267000     -0.578356000      1.360652000
C        1.317284000      0.322849000      0.599311000
C       -0.978541000      0.908478000      2.301529000
C        0.967212000     -1.026391000     -1.956230000
C        0.996420000      2.547782000     -0.569064000
C        1.542543000     -1.930094000      1.737032000
H       -3.311854000      0.065119000      1.168968000
H       -1.654726000     -1.586454000     -2.450399000
H        3.524848000      2.920403000      0.381095000
H        3.991171000     -0.895845000      2.340302000
H       -0.497972000      1.891965000      2.175619000
H       -1.938836000      1.059156000      2.815236000
H       -0.319449000      0.328869000      2.967727000
H        0.666259000     -1.539146000     -2.881051000
H        1.506903000     -0.106459000     -2.233033000
H        1.697017000     -1.663216000     -1.431199000
H        0.056472000      2.799448000     -0.052105000
H        1.539727000      3.482441000     -0.768898000
H        0.704936000      2.104406000     -1.534655000
H        2.265061000     -2.506162000      2.332578000
H        0.612867000     -1.834182000      2.320273000
H        1.283910000     -2.520039000      0.843153000
C      -11.701112000     -2.534005000     -0.906046000
C      -10.810337000     -2.051330000      0.070525000
N       -7.622208000     -2.760074000     -3.892677000
C       -9.567687000     -3.797692000     -5.967415000
N      -10.271360000     -3.537331000     -4.813498000
C      -11.572240000     -3.891097000     -5.049769000
C      -11.706952000     -4.398552000     -6.397319000
C      -10.465764000     -4.346012000     -6.964806000
C       -8.189702000     -3.589647000     -6.161185000
C       -5.055918000     -1.494742000     -1.506035000
C       -9.427353000     -1.861149000     -0.117066000
N       -8.729869000     -2.085290000     -1.282043000
C       -7.418733000     -1.787403000     -1.027072000
C       -7.268965000     -1.364094000      0.346143000
C       -8.511395000     -1.413742000      0.912869000
C       -7.299684000     -3.096303000     -5.187574000
C       -6.350929000     -1.877423000     -1.954364000
N      -11.368707000     -2.916617000     -2.185735000
C      -12.526291000     -3.314077000     -2.798042000
C      -13.638242000     -3.178035000     -1.883376000
C      -13.129844000     -2.688875000     -0.713923000
C      -12.639617000     -3.785890000     -4.127042000
C       -6.472185000     -2.322043000     -3.294627000
C       -5.378254000     -2.372568000     -4.237246000
C       -5.890017000     -2.846939000     -5.412109000
C      -13.937526000     -4.188187000     -4.574399000
C       -3.941926000     -1.171670000     -1.126004000
H      -12.635592000     -4.753657000     -6.836881000
H      -10.176785000     -4.656935000     -7.965127000
H       -6.327620000     -1.078720000      0.808648000
H       -8.785781000     -1.179796000      1.937965000
H      -14.671125000     -3.419529000     -2.121291000
H      -13.670279000     -2.444920000      0.196688000
H       -4.356866000     -2.071026000     -4.019940000
H       -5.366246000     -3.005786000     -6.350914000
Zn      -9.498879000     -2.824280000     -3.043925000
Zn      10.937741000      2.854500000      3.395313000
C       16.746658000      4.187595000      4.717753000
C       -7.624222000     -3.921056000     -7.505393000
C       -6.748998000     -5.007648000     -7.663992000
H       -6.489629000     -5.613424000     -6.792656000
C       -6.220400000     -5.318900000     -8.919100000
H       -5.544456000     -6.171120000     -9.026471000
C       -6.558173000     -4.546812000    -10.034593000
H       -6.144549000     -4.789776000    -11.016572000
C       -7.427968000     -3.462275000     -9.887490000
H       -7.693536000     -2.851032000    -10.753799000
C       -7.957383000     -3.152460000     -8.632353000
H       -8.633647000     -2.302551000     -8.515474000
C      -11.374309000     -1.716823000      1.414392000
C      -11.425150000     -0.385257000      1.857704000
H      -11.053766000      0.407683000      1.204445000
C      -11.950587000     -0.072344000      3.113685000
H      -11.988201000      0.969748000      3.441282000
C      -12.431309000     -1.087000000      3.946711000
H      -12.841701000     -0.842529000      4.929685000
C      -12.384728000     -2.415955000      3.515441000
H      -12.754549000     -3.215613000      4.162289000
C      -11.861059000     -2.728029000      2.258521000
H      -11.819430000     -3.766905000      1.923190000
C       10.308285000      7.429459000      1.560459000
C       10.361015000      8.545499000      2.411499000
H       10.535202000      8.394159000      3.478924000
C       10.182725000      9.833933000      1.903001000
H       10.217215000     10.692425000      2.578468000
C        9.960110000     10.025267000      0.536071000
H        9.825180000     11.034002000      0.137787000
C        9.911621000      8.920528000     -0.319385000
H        9.744556000      9.062984000     -1.390029000
C       10.078952000      7.630750000      0.189585000
H       10.043027000      6.766576000     -0.477117000
C       11.538307000     -1.677716000      5.342765000
C       11.476704000     -2.822570000      4.531414000
H       11.300051000     -2.707464000      3.459919000
C       11.650789000     -4.093379000      5.083812000
H       11.609788000     -4.974680000      4.438763000
C       11.878468000     -4.238068000      6.455630000
H       12.010980000     -5.232883000      6.888269000
C       11.936508000     -3.104342000      7.271709000
H       12.108650000     -3.210084000      8.345793000
C       11.773328000     -1.832331000      6.718788000
H       11.818430000     -0.945625000      7.354655000
H      -16.012663000     -4.833922000     -5.292154000
H       17.772291000      4.416246000      4.937134000
