# Supplementary material for: Charge and Spin Transfer Dynamics in a Weakly Coupled Porphyrin Dimer
Source: J Am Chem Soc. 2024 Jul 23;146(31):21476–89. doi: 10.1021/jacs.4c04186 (PMC11311228; doi:10.1021/jacs.4c04186)
Supplement: Supplementary file 1 — ja4c04186_si_001.zip [file ja4c04186_si_001.zip › Cartesian_Coordinates/P1_neutral.xyz]

95
Coordinates from ORCA-job P1_neutral_opt_freq_B3LYP
  C   76.79158503475219    -73.52543090021608      2.44240051945238
  C   90.80356586860768    -68.55364553711077      7.63480640984784
  C   89.52775056340444    -68.95884136475742      7.24627706085272
  C   89.32673546925126    -69.69130069860380      6.06230616475054
  C   90.44227363976367    -70.01879355540558      5.27036816411842
  C   91.72752983457904    -69.62465812069964      5.63897245988924
  C   91.90889470768563    -68.88515570364130      6.82516453224574
  C   93.76377205807540    -67.19514332658613      6.78245201025583
  C   95.04234243139260    -66.78774966068600      7.16309346080339
  C   95.84859645137556    -67.60062402468887      7.97621961008970
  C   95.35084243992530    -68.84117270687337      8.40635981756502
  C   94.07559438860950    -69.27041958317324      8.03841642817026
  C   93.27863289554017    -68.44244215113234      7.22340156989570
  C   90.99672734141768    -67.76360006933474      8.90804340484727
  C   92.91197116759419    -69.98328094474950      4.77257146930740
  C   92.90806705660633    -66.30595657680959      5.91107810137091
  C   93.55486451301120    -70.60750730041653      8.51075023509952
  H   88.66952063641503    -68.70416415438298      7.86128656434704
  H   90.29258387140872    -70.58748884503478      4.35721675347109
  H   95.42646833531913    -65.82814034233320      6.83010987332098
  H   95.97330940909174    -69.47069250212911      9.03527865792587
  H   91.46011905684591    -66.79012488151103      8.70945169505303
  H   90.04064974539899    -67.58936284127240      9.41059185099412
  H   91.65961780786169    -68.28565754051787      9.60817638960691
  H   92.59775872903231    -70.56081147415196      3.89811232554162
  H   93.43641837607994    -69.08753684333907      4.41924294303163
  H   93.64915355263636    -70.57644100548124      5.32623519571966
  H   91.97546525374483    -66.02825664317220      6.41653299522261
  H   93.43931306595576    -65.38659323518783      5.64749097221541
  H   92.61812525636428    -66.81143604013950      4.98238153348476
  H   94.29190133271226    -71.11606663900147      9.13925408767907
  H   92.63075773755821    -70.49544125090635      9.08995989537401
  H   93.31396891119491    -71.26523595515799      7.66710613805916
  C   80.25886435290938    -71.18352678018219      6.16820155377297
  C   81.17441609428585    -70.60119259782051      7.05753655844653
  N   84.24018365435005    -71.84412335156084      3.15347248732264
  C   82.24875915322922    -73.08706811124303      1.26223438577086
  N   81.58928574813906    -72.71063518484640      2.41572384242485
  C   80.26514270805717    -73.01626558602722      2.22148231441335
  C   80.07535442161935    -73.59890371149648      0.91596497149824
  C   81.29973998723975    -73.63587933384466      0.31838748576096
  C   83.62306632706402    -72.94415934479554      1.01951480160432
  C   86.89774753021292    -70.42466497585811      5.34143488784807
  C   82.55138251692323    -70.46437524654007      6.81815425297731
  N   83.21414600943147    -70.85352845907160      5.67129282498809
  C   84.53982012513028    -70.55949414594632      5.87188676874706
  C   84.72683037495281    -69.97144189533120      7.17374299645038
  C   83.49845708144841    -69.91686682126031      7.76339730512950
  C   84.54247955535024    -72.37489440711349      1.91555706818134
  C   85.58571128373811    -70.80723148944691      4.95576964081233
  N   80.56470371295291    -71.72712255445887      4.93623124162590
  C   79.37940467573615    -72.16946911511567      4.40357110889345
  C   78.29352096841376    -71.89947021313493      5.31343648107580
  C   78.83479177319900    -71.28332556599742      6.40203618824185
  C   79.22492685902914    -72.78210147238332      3.14353509515877
  C   85.42796774608837    -71.41505695865848      3.69102904861168
  C   86.51132298270666    -71.68247413361958      2.77972683034845
  C   85.96627113225541    -72.28130484027359      1.68245084932297
  C   77.90801525395770    -73.18375746627557      2.76431408764454
  C   88.01977434011486    -70.08746855491096      5.67205041527449
  H   79.12305761806094    -73.91992710929544      0.51907952157508
  H   81.54367244374873    -73.99083998487920     -0.67195657984568
  H   85.67989371794300    -69.65823625115705      7.57500251513879
  H   83.25167388526357    -69.55261266156889      8.74964586926951
  H   77.25824407849171    -72.14436704655786      5.12456720839254
  H   78.32310791207912    -70.91897352169237      7.28051247134233
  H   87.54793630744652    -71.44536035933794      2.97132906218145
  H   86.47556014134082    -72.63754824975459      0.79928612258493
  Zn  82.40137171282441    -71.78403701144202      4.04400165196243
  C   80.64665659651497    -70.09161548667086      8.35889013850997
  C   84.14885468667086    -73.43294459932358     -0.29060079295099
  C   80.12878473887243    -70.97704034708921      9.31538222958035
  C   79.63742693204350    -70.50147513522533     10.53131719438439
  C   79.65673312574840    -69.13300903939947     10.80831236887859
  C   80.16991496204328    -68.24297473635400      9.86244543055840
  C   80.66177506063970    -68.71912253456560      8.64691383018329
  C   84.13748755840491    -74.80061296496127     -0.60050633596577
  C   84.62847374931145    -75.25566267147059     -1.82451476858361
  C   85.13741108490170    -74.34908194935350     -2.75681872660596
  C   85.15342354662376    -72.98519264510844     -2.45777909796769
  C   84.66289896094658    -72.53075122688421     -1.23351054238556
  H   75.80892700825936    -73.82680116893962      2.15963200506240
  H   80.12042367592908    -72.04150443276770      9.09977490979069
  H   79.24414493598871    -71.20090956173449     11.26402779485565
  H   79.27391635514395    -68.76245227455810     11.75523696933705
  H   80.18359353148497    -67.17611674635151     10.06840759185694
  H   81.05673142170751    -68.02862247939093      7.90730639298835
  H   83.74620862626585    -75.50416945050465      0.12865786135216
  H   84.61732587322506    -76.31907800288879     -2.04765772323143
  H   85.51943339815855    -74.70322556794088     -3.71032389961458
  H   85.54347920727194    -72.27288755986486     -3.17975207287989
  H   84.66900097233622    -71.46989734467108     -1.00064812039925
  C   97.15517818603752    -67.17101406871814      8.36142728927189
  C   98.26186767948700    -66.80662746868867      8.68808906521890
  H   99.23694700102769    -66.48583360506451      8.97567838419829
