# Supplementary material for: Charge and Spin Transfer Dynamics in a Weakly Coupled Porphyrin Dimer
Source: J Am Chem Soc. 2024 Jul 23;146(31):21476–89. doi: 10.1021/jacs.4c04186 (PMC11311228; doi:10.1021/jacs.4c04186)
Supplement: Supplementary file 1 — ja4c04186_si_001.zip [file ja4c04186_si_001.zip › Cartesian_Coordinates/P2_neutral.xyz]

152
Coordinates from ORCA-job P2_neutral_opt_freq_B3LYP
  C   0.00012627111483      0.00008233839921    -17.15980206185750
  C   2.79093027149232     -0.35636494767843      9.82663918215754
  C   3.43571042018724     -0.43291057887522     11.07203335361694
  N   -1.43284201213169      0.20386580505651     12.51286023252598
  C   -2.79091655903718      0.35636972442936      9.82668279535546
  N   -1.43899920387409      0.15901017627567      9.62855773070942
  C   -1.24184005875918      0.16421570235494      8.27011582451527
  C   -2.49311965924843      0.37390319545159      7.58741874281741
  C   -3.45216413873129      0.49918435965574      8.54894952353157
  C   -3.43567437091474      0.43293451303004     11.07208739881411
  C   0.00005806516829      0.00002692291079     15.94826806367971
  C   2.79180983961916     -0.34845455966327     12.31587649893044
  N   1.43290521622911     -0.20381124420515     12.51283895649030
  C   1.24237248734738     -0.14938472201921     13.87125307833386
  C   2.50674750650372     -0.25966417125794     14.55567288238383
  C   3.46675950716924     -0.37565875660381     13.59514857055957
  C   -2.79175090289208      0.34849671114599     12.31592003184987
  C   0.00004783692157      0.00003028963222     14.52017430206464
  N   1.43901005506968     -0.15900143217843      9.62853487259252
  C   1.24182365184424     -0.16424777208647      8.27009679676476
  C   2.49308958383081     -0.37395595217090      7.58738146686594
  C   3.45215230660606     -0.49921535835175      8.54889706106571
  C   -0.00001452449033     -0.00002584991674      7.61796715793051
  C   -1.24228683783522      0.14944119311254     13.87127157524754
  C   -2.50665136321536      0.25971650579543     14.55571202249678
  C   -3.46667972501212      0.37570252761208     13.59520333952683
  C   -0.00004319070149     -0.00006276553311      4.97958869996104
  C   -0.00002731158980     -0.00004454596672      6.19700706422315
  H   -2.60579097346637      0.42904607403858      6.51416190531214
  H   -4.50783831879671      0.68182227843602      8.41290739238414
  H   2.62818103766027     -0.23796689399997     15.62908454246691
  H   4.53448269673497     -0.46188888519513     13.73186893190707
  H   2.60573973951397     -0.42912914055615      6.51412400070265
  H   4.50782293014546     -0.68186191014974      8.41283877812432
  H   -2.62806710014097      0.23801988870208     15.62912572547490
  H   -4.53440125862899      0.46192587690232     13.73194091871924
  C   0.25371351806002     -1.19630754777321     -1.44848965665409
  C   0.25092820603420     -1.18430793198579     -2.84247429640191
  C   -0.00008242022196     -0.00003195282043     -3.55926279916835
  C   -0.25109783465943      1.18422069796686     -2.84243847055523
  C   -0.25388227855921      1.19617802442288     -1.44845380259192
  C   -0.00008294423785     -0.00007468763771     -0.74717615762035
  C   -1.19804426700567     -0.24564011793793      1.44773303169893
  C   -1.18637103044008     -0.24124469435599      2.84184568575727
  C   -0.00005177980470     -0.00008470618904      3.55821192286472
  C   1.18625848053070      0.24106638195955      2.84182795618088
  C   1.19791276420483      0.24545396877237      1.44771547458039
  C   -0.00007084794380     -0.00009278858370      0.74655230062710
  C   0.52604012708507     -2.47897873672537     -0.69802273246050
  C   -0.52620606964279      2.47882673122975     -0.69794765142911
  C   -2.48146827681193     -0.51431509660853      0.69724414172454
  C   2.48132461815541      0.51413405744240      0.69720765089782
  H   0.44520452281710     -2.10177439721145     -3.39032755750046
  H   -0.44537443679134      2.10170377434555     -3.39026369838723
  H   -2.10427897444572     -0.43180400203553      3.39023334456362
  H   2.10417219347282      0.43163713412825      3.39020198653609
  H   -0.30847790350534     -2.74167098344462     -0.03733097700556
  H   0.68947432887359     -3.31135034031838     -1.38890894245674
  H   1.41130513915209     -2.38888486319409     -0.05746041419714
  H   -0.68964079833409      3.31121946671235     -1.38880824650202
  H   -1.41146983115659      2.38871437438968     -0.05738618304472
  H   0.30831374239281      2.74149791645194     -0.03724973932475
  H   -2.39292921177943     -1.39931121218081      0.05605384522033
  H   -3.31399214904400     -0.67675028710286      1.38817838508090
  H   -2.74291482205670      0.32103409857082      0.03712935488160
  H   3.31385795928392      0.67657315771368      1.38812956084285
  H   2.74276478179818     -0.32121442362084      0.03708941149135
  H   2.39277221574944      1.39912937039407      0.05601814057014
  C   0.47463827685923     -2.77288450816967    -12.31623066323583
  C   0.59948691024464     -3.41032306062418    -11.07256321666157
  N   -0.23561407201060      1.42817857349619     -9.62873729068222
  C   -0.47453999527760      2.77298960330395    -12.31620958059001
  N   -0.26542554711934      1.42246034351827    -12.51317830359822
  C   -0.20059292500817      1.23507394741992    -13.87153926561460
  C   -0.36596175674194      2.49348405620971    -14.55581151050634
  C   -0.52858702214976      3.44673147814592    -13.59521411494498
  C   -0.59943497952737      3.41040994732557    -11.07253741619416
  C   -0.00006510726946      0.00000582604167     -6.19753980856817
  C   0.50072265236631     -2.76844120001289     -9.82721394639166
  N   0.23562991515087     -1.42810775049957     -9.62875000359475
  C   0.23497256166674     -1.23049688282637     -8.27035735421832
  C   0.51224820219125     -2.46873444033129     -7.58833864710508
  C   0.68342136560559     -3.42054830913967     -8.55006608225017
  C   -0.50070851424410      2.76851255286061     -9.82719266582558
  C   -0.00003444147440      0.00001975719767     -7.61784456719647
  N   0.26553753206385     -1.42235130133943    -12.51318802299983
  C   0.20074609203178     -1.23494786417415    -13.87154864232022
  C   0.36613151816467     -2.49334985833512    -14.55583201508144
  C   0.52872249676961     -3.44661035798419    -13.59524193161130
  C   0.00008730884476      0.00006718250278    -14.52062762030912
  C   -0.23501285394383      1.23054672456268     -8.27034759468987
  C   -0.51232073202368      2.46877301375968     -7.58832188291192
  C   -0.68345943905748      3.42060038863950     -8.55004228817016
  C   0.00010864187519      0.00007577181064    -15.94867379962097
  C   -0.00008125266029     -0.00001058263165     -4.97995731849057
  H   -0.34747847459274      2.61606180666296    -15.62915488676771
  H   -0.66403165554817      4.50938429960403    -13.73168325368974
  H   0.57415257906578     -2.57851236185209     -6.51521439392907
  H   0.91997148049139     -4.46550668385092     -8.41438282010911
  H   0.34768029639262     -2.61591394670493    -15.62917749518417
  H   0.66416539745060     -4.50926227023743    -13.73172020015896
  H   -0.57426984527144      2.57853419832470     -6.51519832119110
  H   -0.92002030035119      4.46555556398784     -8.41435314406973
  Zn  0.00003963015700      0.00004761921445    -11.07133712331744
  Zn  0.00002455646088      0.00002824310547     11.07114085261289
  C   0.00007247741606      0.00002491644555     17.15938750318749
  H   0.00014163755773      0.00008801670772    -18.22580802342648
  H   0.00007433461887      0.00001890554720     18.22539110875137
  C   4.91786750810353     -0.61845899219479     11.07338551468633
  C   -4.91783413917501      0.61846104910702     11.07346431171096
  C   0.85801395250542     -4.88156314769414    -11.07361735959452
  C   -0.85797535484845      4.88164728831453    -11.07358108025469
  C   5.48919147108772     -1.79688374855429     11.57545075671391
  C   6.87340731658204     -1.96979576833846     11.57986350261450
  C   7.70720041619124     -0.96615576760698     11.08251485892399
  C   7.14852205278252      0.21072054719294     10.57989596668975
  C   5.76417786991333      0.38300148246075     10.57542182950653
  C   -5.48916685718505      1.79688008875042     11.57553315539432
  C   -6.87338535242421      1.96977026980590     11.57997229816662
  C   -7.70717259212642      0.96611362060322     11.08264719838883
  C   -7.14848556917378     -0.21075697784178     10.58002482424275
  C   -5.76413884637623     -0.38301625018195     10.57552462361166
  H   4.83859397477839     -2.57848472928498     11.95694965712583
  H   7.29987328138059     -2.89064923634470     11.96834099074618
  H   8.78540849530097     -1.10020166130266     11.08683994961825
  H   7.79057397767417      0.99877292520954     10.19575500646537
  H   5.32777610893784      1.30048010096669     10.19146255833115
  H   -4.83857430586596      2.57849359205412     11.95701473642003
  H   -7.29985812679734      2.89061948063498     11.96845235641655
  H   -8.78538273047443      1.10014228205685     11.08699328167036
  H   -7.79053269706971     -0.99882230396115     10.19590239173644
  H   -5.32773031242922     -1.30049097313961     10.19156374982603
  C   -0.09725989750228     -5.77544245256646    -10.56793281308656
  C   0.14356664924619     -7.14951472313367    -10.57135991439524
  C   1.34367301317267     -7.64996045989252    -11.08042257347863
  C   2.30173319433109     -6.76844704865435    -11.58543412991695
  C   2.06026904852014     -5.39452349591680    -11.58224606651278
  C   0.09727232488974      5.77552850675118    -10.56785082724971
  C   -0.14356655609457      7.14959857834754    -10.57126905518802
  C   -1.34365933964687      7.65003992941803    -11.08036801634650
  C   -2.30169393151271      6.76852435681912    -11.58542445535226
  C   -2.06021731007710      5.39460307527759    -11.58224550937112
  H   -1.03263032958885     -5.38409510684789    -10.17869273061089
  H   -0.60911139520605     -7.82926808001658    -10.18123878740684
  H   1.53104388932462     -8.72020300325491    -11.08375460416167
  H   3.24024952458159     -7.14943961182981    -11.97887946775642
  H   2.80615363607227     -4.70650301961347    -11.96944879169861
  H   1.03263236461754      5.38418438755991    -10.17858249593126
  H   0.60909145702052      7.82935379057603    -10.18111259507139
  H   -1.53103959915740      8.72028081846634    -11.08369342276499
  H   -3.24019991830096      7.14951331309835    -11.97889793706203
  H   -2.80608195001717      4.70658073571304    -11.96948336158289
