# Supplementary material for: Charge and Spin Transfer Dynamics in a Weakly Coupled Porphyrin Dimer
Source: J Am Chem Soc. 2024 Jul 23;146(31):21476–89. doi: 10.1021/jacs.4c04186 (PMC11311228; doi:10.1021/jacs.4c04186)
Supplement: Supplementary file 1 — ja4c04186_si_001.zip [file ja4c04186_si_001.zip › Cartesian_Coordinates/P1_triplet.xyz]

93

C       10.191475000     -0.115895000      3.902590000
C       11.441732000     -0.393428000      4.465267000
N       11.980200000      4.615214000      3.483420000
C        9.278949000      5.223757000      2.233007000
N        9.314045000      3.870272000      2.548266000
C        8.101831000      3.364189000      2.222305000
C        7.260470000      4.389199000      1.690565000
C        7.992440000      5.545568000      1.703510000
C       10.326057000      6.130228000      2.429632000
C       15.360694000      4.089433000      4.907848000
C       12.489641000      0.517845000      4.657765000
N       12.450327000      1.866256000      4.341523000
C       13.665979000      2.378231000      4.666276000
C       14.508665000      1.352299000      5.198411000
C       13.777599000      0.196396000      5.186574000
C       11.577391000      5.848190000      2.995766000
C       14.061393000      3.737756000      4.493287000
N        9.784219000      1.118676000      3.409564000
C        8.511705000      0.962900000      2.976015000
C        8.074500000     -0.380903000      3.186744000
C        9.118516000     -1.048248000      3.767802000
C        7.700499000      1.996110000      2.394844000
C       13.256941000      4.767679000      3.921583000
C       13.693091000      6.114179000      3.715650000
C       12.650016000      6.781866000      3.135195000
C        5.299450000      1.332383000      1.622829000
C        6.421630000      1.645844000      1.981923000
H        6.244947000      4.249921000      1.362078000
H        7.674022000      6.524945000      1.390731000
H       15.524000000      1.492905000      5.527158000
H       14.096898000     -0.782514000      5.499821000
H        7.100010000     -0.762757000      2.935786000
H        9.142971000     -2.076963000      4.083279000
H       14.666863000      6.495837000      3.970303000
H       12.625326000      7.811628000      2.823251000
C       -1.018419000     -0.056092000      0.892028000
C       -2.296597000     -0.427757000      0.479043000
C       -2.518881000     -0.896776000     -0.807764000
C       -1.459751000     -0.999014000     -1.698327000
C       -0.169483000     -0.635504000     -1.316968000
C        0.046926000     -0.162284000     -0.014283000
C        1.858840000      1.552990000      0.233180000
C        3.138096000      1.906483000      0.634744000
C        4.003886000      0.965157000      1.216269000
C        3.547787000     -0.353139000      1.384550000
C        2.272382000     -0.727502000      0.990251000
C        1.420635000      0.229232000      0.411258000
C       -0.789012000      0.450407000      2.291307000
C        0.972353000     -0.751360000     -2.291519000
C        0.950874000      2.581763000     -0.385922000
C        1.809050000     -2.146774000      1.183184000
H       -3.122515000     -0.347341000      1.175532000
H       -1.631627000     -1.365189000     -2.703358000
H        3.483312000      2.923438000      0.501163000
H        4.210046000     -1.083481000      1.830885000
H       -0.368189000      1.458399000      2.289957000
H       -1.722472000      0.473320000      2.852966000
H       -0.080945000     -0.179206000      2.834963000
H        0.625239000     -1.131531000     -3.251891000
H        1.454061000      0.214086000     -2.462013000
H        1.749847000     -1.423290000     -1.920902000
H        0.037264000      2.709204000      0.198641000
H        1.449332000      3.548005000     -0.455568000
H        0.637603000      2.284647000     -1.388872000
H        2.593379000     -2.753071000      1.635036000
H        0.927320000     -2.193694000      1.825791000
H        1.524880000     -2.605828000      0.234049000
Zn      10.883913000      2.868055000      3.445998000
C       16.474327000      4.391794000      5.265492000
C       10.088404000      7.534701000      1.994169000
C        9.978255000      8.558983000      2.935525000
H       10.064594000      8.321878000      3.987837000
C        9.751143000      9.867975000      2.529328000
H        9.658374000     10.651311000      3.270748000
C        9.642588000     10.170751000      1.176584000
H        9.470349000     11.191479000      0.860049000
C        9.756746000      9.156567000      0.232334000
H        9.678957000      9.385196000     -0.822951000
C        9.972647000      7.845681000      0.638697000
H       10.060690000      7.054848000     -0.094679000
C       11.684104000     -1.796444000      4.902641000
C       11.793519000     -2.821934000      3.962517000
H       11.703666000     -2.586333000      2.910170000
C       12.024959000     -4.129823000      4.369926000
H       12.117586000     -4.914003000      3.629369000
C       12.138614000     -4.430236000      5.722731000
H       12.314803000     -5.449966000      6.040303000
C       12.025248000     -3.414810000      6.665813000
H       12.107484000     -3.641559000      7.721157000
C       11.805073000     -2.105071000      6.258217000
H       11.718169000     -1.313368000      6.990803000
H       17.453380000      4.657514000      5.579905000
H       -3.516625000     -1.182453000     -1.116266000
