# Supplementary material for: Charge and Spin Transfer Dynamics in a Weakly Coupled Porphyrin Dimer
Source: J Am Chem Soc. 2024 Jul 23;146(31):21476–89. doi: 10.1021/jacs.4c04186 (PMC11311228; doi:10.1021/jacs.4c04186)
Supplement: Supplementary file 1 — ja4c04186_si_001.zip [file ja4c04186_si_001.zip › Cartesian_Coordinates/P1_cation.xyz]

95
Coordinates from ORCA-job P1_biphenyl_B3LYP_opt
  C   76.80980839638572    -73.46819800299751      2.41311951689584
  C   90.79774973503879    -68.62038787365516      7.67893429520566
  C   89.52233505704402    -69.02076641260228      7.29779183310107
  C   89.30456150631908    -69.64929758785131      6.05209588709515
  C   90.39864473789035    -69.87120454890227      5.18724152670786
  C   91.68212076964718    -69.47877565600174      5.54914198941806
  C   91.88245888551995    -68.85063285557662      6.80066050073905
  C   93.70875937328017    -67.13375973792949      6.86631056081387
  C   94.99471385875887    -66.74961671907616      7.24549469347639
  C   95.83571394617888    -67.62696076398046      7.94917610683035
  C   95.36528891638423    -68.91022105205484      8.27182164955570
  C   94.08386463580933    -69.32074737390641      7.90512598826172
  C   93.25575382872304    -68.42551715001180      7.19963861685883
  C   91.02522515990690    -67.94946152621404      9.01120250609476
  C   92.84797769669520    -69.71851874960807      4.62172198559410
  C   92.81882104522660    -66.17562436158890      6.10926922619770
  C   93.59572363830155    -70.70562617290254      8.26143480162268
  H   88.67842776347950    -68.85164029505823      7.95970774882743
  H   90.22693780888063    -70.35439314652604      4.23018334805508
  H   95.35773267750137    -65.75742633723844      6.99568632630795
  H   96.01487844730090    -69.58898830267887      8.81582141898054
  H   91.46253421748807    -66.95288528816083      8.88443227242326
  H   90.08781014126956    -67.84516686471221      9.56486697937329
  H   91.72736984319079    -68.52075703552960      9.62859023112949
  H   92.52308295525971    -70.20679089699800      3.69857634943179
  H   93.34487595487569    -68.77851866746694      4.35729517374549
  H   93.60840627667771    -70.34961198517784      5.09507298136123
  H   91.89036811283177    -65.96858600743562      6.65539737287801
  H   93.32703511417783    -65.22283879393389      5.93743449164083
  H   92.52520959762090    -66.58159159652018      5.13347306549728
  H   94.36302240348157    -71.26246199090329      8.80621562244472
  H   92.69686625486150    -70.66867717577820      8.88898799540874
  H   93.33098375292036    -71.28354039942002      7.36751626679143
  C   80.25298821075269    -71.16373275203381      6.16319878639985
  C   81.17129153885134    -70.57862583568421      7.06446927976609
  N   84.26013035159453    -71.83864183350870      3.16428794310182
  C   82.27133759501410    -73.11911754624292      1.28249176848636
  N   81.61235175937308    -72.72909002344498      2.42706531584549
  C   80.28734408034224    -73.01648667231838      2.21767777819458
  C   80.09688670715779    -73.59587321740482      0.91633840801650
  C   81.32865101952395    -73.65084445230382      0.32901437730193
  C   83.65921607107171    -72.98903431021640      1.04844658682172
  C   86.88205697158280    -70.39980560716955      5.34929452902930
  C   82.55199880624248    -70.44402502799403      6.83280390544226
  N   83.21835093728725    -70.82898024096806      5.68313161730680
  C   84.53572127036017    -70.53709064292495      5.89425468308214
  C   84.72595170965521    -69.96083189978722      7.19606867334618
  C   83.49514293509920    -69.91205983464620      7.78573060436997
  C   84.57487493068119    -72.40412990070537      1.94154108318512
  C   85.59199529138539    -70.78759520091343      4.97105430343603
  N   80.57132236169952    -71.72052997368326      4.94456497894072
  C   79.38508774107471    -72.14239932805013      4.39959135988121
  C   78.29103797095685    -71.84642193859531      5.28326273692214
  C   78.82788280593165    -71.22816509904602      6.37632079920362
  C   79.24049930335505    -72.76027008268856      3.13473323177788
  C   85.44288951795026    -71.41630138537273      3.70092987892044
  C   86.53629776935452    -71.71510532732469      2.81882057795108
  C   86.00006279154552    -72.33923182917648      1.72891036190950
  C   77.92857669086143    -73.14212589577544      2.74520278721808
  C   88.00981319664125    -70.05043463174074      5.67634776470325
  H   79.14512830736730    -73.90180255001006      0.50729645324391
  H   81.57350649909942    -74.00257998604724     -0.66145302776260
  H   85.67704933596825    -69.65366594180058      7.60550269195407
  H   83.25004832188915    -69.56493571911795      8.77785134277620
  H   77.25355580940132    -72.06931874147067      5.08152456858382
  H   78.30707086463775    -70.83814185490547      7.23732965643234
  H   87.57384011242310    -71.49165008395111      3.01920712867377
  H   86.52056986042429    -72.73382340383969      0.86970125187894
  Zn  82.41526233750773    -71.77930915294006      4.05463943276876
  C   80.63501357156541    -70.06469896628920      8.35289694865451
  C   84.18893337257833    -73.50756065835623     -0.24085703948061
  C   80.01145212142738    -70.93516279235361      9.26177018935599
  C   79.51563313535088    -70.45255607773238     10.47162859209046
  C   79.62306200341391    -69.09481465703314     10.78215039833097
  C   80.23523643216359    -68.22100487557131      9.88072308139501
  C   80.74492348433920    -68.70234293356170      8.67595746544985
  C   84.07347641653490    -74.87019838749416     -0.56095985596168
  C   84.57664103043240    -75.35511468015220     -1.76685708569581
  C   85.18725485736572    -74.48463723998508     -2.67286375249397
  C   85.29970700440697    -73.12677031712758     -2.36558450571530
  C   84.81032711615377    -72.64050554418382     -1.15439442181981
  H   75.82390164427376    -73.75616478014575      2.12087519601977
  H   79.93551691621870    -71.99169939916715      9.02264914181054
  H   79.04770685337337    -71.13721824515622     11.17281327442156
  H   79.23053794825411    -68.71929264835642     11.72248497469241
  H   80.31280703632626    -67.16307361577040     10.11350307634149
  H   81.21240409761850    -68.02281877420914      7.96962291733417
  H   83.60558883753674    -75.54717606091843      0.14755854591315
  H   84.49407839103105    -76.41305778011196     -1.99776187362895
  H   85.57311691759068    -74.86298556523673     -3.61482128662714
  H   85.76523434278140    -72.44451429476234     -3.07073223537968
  H   84.88809822606032    -71.58347848439556     -0.91808198578350
  C   97.14957818779754    -67.22027352961713      8.33090908466952
  C   98.26282229361324    -66.87547368327405      8.65474317332023
  H   99.24459346879458    -66.57153675683283      8.94013503491189
