# Supplementary material for: Charge and Spin Transfer Dynamics in a Weakly Coupled Porphyrin Dimer
Source: J Am Chem Soc. 2024 Jul 23;146(31):21476–89. doi: 10.1021/jacs.4c04186 (PMC11311228; doi:10.1021/jacs.4c04186)
Supplement: Supplementary file 1 — ja4c04186_si_001.zip [file ja4c04186_si_001.zip › Cartesian_Coordinates/P1Sym_triplet.xyz]

61
Coordinates from ORCA-job P1Sym_triplet_opt_freq_B3LYP
  C   2.83981261966631      1.25726819674952      0.02437450888314
  N   -1.46707985764672     -1.46646182206437     -0.02573218001063
  C   -2.83980494635658      1.25727837624748     -0.02408585876260
  N   -1.46707840738599      1.46647440059817      0.02625033007266
  C   -1.27580582146672      2.81189923543012     -0.03479170925443
  C   -2.53486779243186      3.49382726942128     -0.13327500097228
  C   -3.50912848118610      2.52230518125388     -0.13279709740134
  Zn  -0.00000022744122      0.00000029832981      0.00049961902924
  C   2.83980475104824     -1.25727779335491     -0.02408759051887
  N   1.46707825934669     -1.46647390946962      0.02624910437026
  C   1.27580582703715     -2.81189877167990     -0.03479277546744
  C   3.50912843658683     -2.52230446413945     -0.13279872315509
  C   -2.83981269167158     -1.25726767859098      0.02437606223585
  N   1.46707976140664      1.46646227646116     -0.02573298302357
  C   1.27582367779738      2.81189735351882      0.03508461518670
  C   2.53489821810696      3.49382855458357      0.13338655405474
  C   3.50915335988319      2.52229981696533      0.13291953189181
  C   -1.27582371088772     -2.81189691350314      0.03508529113567
  C   -3.50915340732460     -2.52229935110836      0.13292123887468
  H   -4.58336084953102      2.66314696895796     -0.21451933505135
  H   4.58336085106009     -2.66314599798220     -0.21452120143379
  H   4.58339631249014      2.66314418729530      0.21450052602506
  H   -4.58339638336030     -2.66314356844992      0.21450250592802
  H   -2.65888706672145      4.57126088450691     -0.20367288152151
  H   2.65893146655099      4.57127009820725      0.20363723993188
  C   -3.47768469725721      0.00000635456511      0.00012312731371
  C   3.47768454375306     -0.00000586422661      0.00012151488673
  C   0.00001035313793      3.47216122682150      0.00012295122459
  C   -2.53489826514527     -3.49382809530445      0.13338788317919
  H   -2.65893131156893     -4.57126967386860      0.20363862784925
  C   -0.00001036393582     -3.47216077940427      0.00012278469563
  C   2.53486786319695     -3.49382666649342     -0.13327674065697
  H   2.65888739171403     -4.57126022036974     -0.20367488412159
  C   4.96922900227187     -0.00000599371530      0.00000238332805
  C   5.68287535063249      0.55143215362948     -1.07711239667640
  C   5.68304865775844     -0.55143545278065      1.07700704230673
  C   7.07925443087572      0.54532150921611     -1.07935633404922
  H   5.13274422399325      0.97587491828851     -1.91955607431330
  C   7.07942799987569     -0.54531676960835      1.07903060795288
  H   5.13305301044199     -0.97587632182141      1.91953991722260
  C   7.78133228513107      0.00000363658988     -0.00021866832686
  H   7.62125232677640      0.96776893352015     -1.92917858787690
  H   7.62156244006305     -0.96775826270594      1.92876872272088
  H   8.87421587294329      0.00000758528107     -0.00030456043647
  C   -4.96922918458821      0.00000614733548      0.00000318783276
  C   -5.68304997426417      0.55143491347339      1.07700746620072
  C   -5.68287439480282     -0.55143243569150     -1.07711215391006
  C   -7.07942933856703      0.54531544991042      1.07902986165706
  H   -5.13305531040023      0.97587581687634      1.91954097637166
  C   -7.07925349459353     -0.54532244655839     -1.07935731664389
  H   -5.13274229865793     -0.97587503256212     -1.91955529935204
  C   -7.78133248033311     -0.00000514895723     -0.00022007096393
  H   -7.62156471342560      0.96775634180994      1.92876769313951
  H   -7.62125043401745     -0.96777014314794     -1.92918004925479
  H   -8.87421608662786     -0.00000983064686     -0.00030670983693
  C   -0.00001464274222     -4.88453467979090     -0.00001562657491
  C   0.00001492378573      4.88453511747095     -0.00001578211845
  C   0.00001893914741      6.10532101823456     -0.00013565703018
  H   0.00002239900172      7.17890278071134     -0.00024160078544
  C   -0.00001806686479     -6.10532057797532     -0.00013515060756
  H   -0.00002085427666     -7.17890233628891     -0.00024087539288
